# Supplementary material for: Impacts of climate change on reproductive phenology in tropical rainforests of Southeast Asia
Source: Commun Biol. 2022 Apr 21;5:311. doi: 10.1038/s42003-022-03245-8 (PMC9023445; doi:10.1038/s42003-022-03245-8)
Supplement: Supplementary file 3 — Supplementary Data 1 [file 42003_2022_3245_MOESM3_ESM.xlsx]

## Sheet: Sheet1
Supplementary Data 1	Species ID and species name that satisfy five criteria.				* Coefficient of variation cannot be calcualted for species that rarely bloom or bear fruit.
Speices ID	Family	Species name	Percentage of missing value (Flowering)	Percentage of missing value (Fruiting)	Coefficient of variation of flowering period	Coefficient of variation of fruiting period	Maximum flowering period	Maximum fruiting period	Frequency of flowering events during the first half (Flowering)	Frequency of flowering events during the second half (Flowering)	Frequency of fruiting events during the first half (Fruiting)	Frequency of fruiting events during the second half (Fruiting)
sp1	Dipterocarpaceae	Cotylelobium lanceolatum	4.79616	4.79616	*NA	NA	2	0	0	0.0097561	0	0
sp2	Dipterocarpaceae	Dipterocarpus baudii	4.79616	4.79616	0.915902	0.633673	7	10	0.192708	0.0439024	0.317708	0.112195
sp3	Dipterocarpaceae	Dipterocarpus caudatus penangianus	4.79616	4.79616	NA	NA	2	2	0	0.0097561	0	0.0097561
sp4	Dipterocarpaceae	Dipterocarpus caudiferus	4.79616	4.79616	0	0.494872	1	3	0	0.0146341	0	0.0341463
sp5	Dipterocarpaceae	Dipterocarpus chartaceus	4.79616	4.79616	0.342327	0.58554	2	4	0.015625	0.0243902	0.0416667	0.0292683
sp6	Dipterocarpaceae	Dipterocarpus cornutus	4.79616	4.79616	0.3849	0.153846	2	4	0.03125	0.0146341	0.046875	0.0292683
sp7	Dipterocarpaceae	Dipterocarpus costatus	4.79616	4.79616	NA	NA	1	1	0.00520833	0	0.00520833	0
sp8	Dipterocarpaceae	Dipterocarpus costulatus	4.79616	4.79616	0.476731	0.412916	4	7	0.109375	0.0341463	0.182292	0.0682927
sp9	Dipterocarpaceae	Dipterocarpus crinitus	4.79616	4.79616	0.417956	0.393562	3	6	0.145833	0.0390244	0.265625	0.126829
sp10	Dipterocarpaceae	Dipterocarpus dyeri	4.79616	4.79616	0	0.216506	1	3	0.0260417	0	0.0833333	0
sp12	Dipterocarpaceae	Dipterocarpus grandiflorus	4.79616	4.79616	0	0.457566	2	4	0.0208333	0.0097561	0.0416667	0.0146341
sp13	Dipterocarpaceae	Dipterocarpus hasseltii	4.79616	4.79616	0.352506	0.302735	2	5	0.09375	0.0487805	0.296875	0.131707
sp14	Dipterocarpaceae	Dipterocarpus kerrii	4.79616	4.79616	0.387298	0.466897	2	4	0.0364583	0.0097561	0.0885417	0.0390244
sp16	Dipterocarpaceae	Dipterocarpus pscudofagineus	4.79616	4.79616	NA	NA	2	2	0.0104167	0	0.0104167	0
sp17	Dipterocarpaceae	Dipterocarpus rigidus	4.79616	4.79616	0.464811	0.347434	3	3	0.015625	0.0292683	0.0520833	0.0341463
sp19	Dipterocarpaceae	Dipterocarpus sarawakensis	4.79616	4.79616	NA	NA	1	2	0.00520833	0	0.0104167	0
sp20	Dipterocarpaceae	Dipterocarpus semivestitus	4.79616	4.79616	0	0.471405	1	4	0.0104167	0	0.046875	0
sp21	Dipterocarpaceae	Dipterocarpus stellatus	4.79616	4.79616	0.351364	0.447903	2	4	0.0520833	0.0390244	0.0572917	0.0634146
sp22	Dipterocarpaceae	Dipterocarpus tempehes	4.79616	4.79616	0.4	0.294593	2	4	0.0260417	0.00487805	0.0572917	0.0292683
sp23	Dipterocarpaceae	Dipterocarpus verrucosus	4.79616	4.79616	0	NA	2	5	0.0208333	0	0.0260417	0
sp24	Dipterocarpaceae	Dryobalanops sumatrensis	4.79616	4.79616	0.631939	0.51746	5	9	0.119792	0.0585366	0.265625	0.102439
sp25	Dipterocarpaceae	Dryobalanops lanceolata	4.79616	4.79616	0.471405	NA	2	3	0.0208333	0	0.0364583	0
sp27	Dipterocarpaceae	Hopea apiculata	4.79616	4.79616	0.41386	0.608581	3	5	0.0520833	0.0341463	0.0625	0
sp28	Dipterocarpaceae	Hopea beccariana	4.79616	4.79616	0.67082	0.661438	4	5	0.046875	0.0390244	0.09375	0.0390244
sp29	Dipterocarpaceae	Hopea dyeri	4.79616	4.79616	0.471405	NA	2	1	0	0.0146341	0	0.00487805
sp30	Dipterocarpaceae	Hopea helferi	4.79616	4.79616	0.437229	0.447271	3	4	0.114583	0.0829268	0.171875	0.0682927
sp31	Dipterocarpaceae	Hopea latifolia	4.79616	4.79616	0.371574	0.446594	2	4	0.0520833	0.0243902	0.0677083	0.0487805
sp32	Dipterocarpaceae	Hopea mengarawan	4.79616	4.79616	0.458912	0.58978	3	6	0.125	0.0926829	0.182292	0.0926829
sp33	Dipterocarpaceae	Hopea myrtifolia	5.03597	5.03597	NA	NA	1	3	0.0052356	0	0.0157068	0
sp34	Dipterocarpaceae	Hopea nervosa	4.79616	4.79616	0.475396	0.730658	3	5	0.078125	0.0487805	0.104167	0.0195122
sp35	Dipterocarpaceae	Hopea nutans	4.79616	4.79616	0.387298	0.438529	2	4	0.0416667	0	0.0729167	0
sp36	Dipterocarpaceae	Hopea odorata	4.79616	4.79616	0.39263	0.382951	3	3	0.145833	0.141463	0.229167	0.146341
sp37	Dipterocarpaceae	Hopea pubescens	4.79616	4.79616	NA	NA	3	1	0	0.0146341	0	0.00487805
sp38	Dipterocarpaceae	Hopea sangal	4.79616	4.79616	0.28748	0.375	3	4	0.09375	0.0292683	0.0989583	0.0146341
sp39	Dipterocarpaceae	Hopea subalata	4.79616	4.79616	0.449691	0.600245	4	9	0.1875	0.0585366	0.333333	0.0878049
sp40	Dipterocarpaceae	Hopea utilis	4.79616	4.79616	0.638877	0.334664	3	4	0.0364583	0	0.078125	0
sp43	Dipterocarpaceae	Parashorea densiflora	4.79616	4.79616	NA	NA	1	1	0.00520833	0	0.03125	0
sp44	Dipterocarpaceae	Parashorea malaanonan	4.79616	4.79616	0.318492	0.539559	2	4	0.0833333	0	0.0833333	0
sp45	Dipterocarpaceae	Shorea acuminata	4.79616	4.79616	0.333588	0.46291	3	5	0.119792	0.0634146	0.140625	0.097561
sp46	Dipterocarpaceae	Shorea acuminatissima	4.79616	4.79616	0.282843	0.433013	3	4	0.03125	0	0.0416667	0
sp47	Dipterocarpaceae	Shorea acuta	4.79616	4.79616	NA	NA	1	5	0.00520833	0	0.0260417	0
sp48	Dipterocarpaceae	Shorea agami	4.79616	4.79616	0.459714	0.57772	4	9	0.119792	0.117073	0.307292	0.141463
sp49	Dipterocarpaceae	Shorea argentifolia	5.03597	5.03597	0.851484	0.666667	8	9	0.141361	0.117073	0.272251	0.165854
sp50	Dipterocarpaceae	Shorea assamica globifera	4.79616	4.79616	0.400818	0.370328	3	2	0.0989583	0.0731707	0.046875	0.0195122
sp51	Dipterocarpaceae	Shorea atrinervosa	4.79616	4.79616	0.203279	0.544331	3	5	0.03125	0.0292683	0.046875	0.0195122
sp52	Dipterocarpaceae	Shorea balanocarpoides	4.79616	4.79616	0	0.471405	3	2	0.0260417	0.0146341	0.015625	0
sp53	Dipterocarpaceae	Shorea beccariana	4.79616	4.79616	0.50637	0.624036	3	7	0.130208	0.0097561	0.3125	0.0146341
sp54	Dipterocarpaceae	Shorea bracteolata	4.79616	4.79616	0.540062	0.491808	4	4	0.119792	0.0243902	0.0885417	0.0243902
sp55	Dipterocarpaceae	Shorea chrysophylla	4.79616	4.79616	0.372678	0.512348	2	5	0.0364583	0.0097561	0.125	0.0292683
sp56	Dipterocarpaceae	Shorea coriacea	4.79616	4.79616	NA	NA	2	1	0.0104167	0	0.00520833	0
sp57	Dipterocarpaceae	Shorea curtisii	4.79616	4.79616	0.408248	0.23094	3	3	0.046875	0.00487805	0.0520833	0.0097561
sp58	Dipterocarpaceae	Shorea dasyphylla	4.79616	4.79616	0.38835	0.379517	3	4	0.0572917	0.0634146	0.0520833	0.0536585
sp59	Dipterocarpaceae	Shorea domatiosa	4.79616	4.79616	NA	NA	0	0	0	0.0097561	0	0.0097561
sp60	Dipterocarpaceae	Shorea exelliptica	4.79616	4.79616	0.471405	0.608581	5	3	0.0989583	0.0439024	0.0364583	0.0097561
sp61	Dipterocarpaceae	Shorea foxworthyi	4.79616	4.79616	0.333642	0.403596	2	5	0.046875	0.0390244	0.109375	0.112195
sp62	Dipterocarpaceae	Shorea gibbosa	4.79616	4.79616	0.5	0.282843	3	3	0.00520833	0.0243902	0	0.0243902
sp63	Dipterocarpaceae	Shorea glauca	4.79616	4.79616	0.557773	0.294593	3	4	0.0885417	0	0.0833333	0
sp64	Dipterocarpaceae	Shorea guiso	4.79616	4.79616	NA	NA	1	2	0.0104167	0	0.0104167	0
sp65	Dipterocarpaceae	Shorea hemsleyana	4.79616	4.79616	0.68599	0.670958	7	9	0.203125	0.0097561	0.322917	0.00487805
sp66	Dipterocarpaceae	Shorea isoptera	4.79616	4.79616	NA	NA	1	1	0.00520833	0	0.00520833	0
sp67	Dipterocarpaceae	Shorea kunstleri	4.79616	4.79616	0.316228	0.265684	3	4	0.0364583	0.0390244	0.0677083	0.0439024
sp68	Dipterocarpaceae	Shorea lepidota	4.79616	4.79616	0.340151	0.349927	2	3	0.03125	0.0341463	0.0572917	0.0341463
sp69	Dipterocarpaceae	Shorea leprosula	4.79616	4.79616	0.3	0.393958	3	4	0.0625	0.0585366	0.0625	0.0439024
sp71	Dipterocarpaceae	Shorea macrophylla	4.79616	4.79616	0.376459	0.620174	3	9	0.203125	0.0926829	0.359375	0.165854
sp72	Dipterocarpaceae	Shorea macroptera macroptera	4.79616	4.79616	0.612372	0.643585	3	5	0.03125	0.0146341	0.09375	0.0146341
sp73	Dipterocarpaceae	Shorea macroptera sandakanensis	4.79616	4.79616	0.3849	0.442627	2	4	0.0572917	0	0.0729167	0
sp75	Dipterocarpaceae	Shorea maxwelliana	4.79616	4.79616	0.284638	0.612372	2	4	0.0520833	0.0195122	0.0364583	0.0195122
sp77	Dipterocarpaceae	Shorea multiflora	4.79616	4.79616	0.435395	0.630115	3	4	0.0625	0.0634146	0.145833	0.0536585
sp78	Dipterocarpaceae	Shorea obscura	4.79616	4.79616	NA	NA	2	4	0	0.0097561	0	0.0195122
sp79	Dipterocarpaceae	Shorea ochracea	4.79616	4.79616	0.471405	0.707107	2	3	0.0104167	0.00487805	0.00520833	0.0146341
sp80	Dipterocarpaceae	Shorea ovalis	4.79616	4.79616	0.5	0.2785	4	3	0.0572917	0.0195122	0.0625	0.0341463
sp81	Dipterocarpaceae	Shorea ovata	4.79616	4.79616	NA	NA	0	2	0.0104167	0	0.0104167	0
sp82	Dipterocarpaceae	Shorea palembanica	4.79616	4.79616	0.26452	0.349	2	4	0.078125	0.0097561	0.0989583	0.0195122
sp83	Dipterocarpaceae	Shorea parvifolia	4.79616	4.79616	0.411798	0.4	3	4	0.125	0.0682927	0.166667	0.0682927
sp84	Dipterocarpaceae	Shorea pauciflora	4.79616	4.79616	0.342327	0.3803	2	3	0.0520833	0.0097561	0.0572917	0.0097561
sp86	Dipterocarpaceae	Shorea pilosa	4.79616	4.79616	0	0.202031	2	4	0.0364583	0	0.0520833	0
sp87	Dipterocarpaceae	Shorea platyclados	4.79616	4.79616	0.203279	0.516398	3	4	0.046875	0.0243902	0.046875	0.0146341
sp88	Dipterocarpaceae	Shorea quadrinervis	4.79616	4.79616	0	NA	2	4	0.0208333	0	0.0208333	0
sp89	Dipterocarpaceae	Shorea resinosa	5.03597	5.03597	0.494413	0.586543	3	5	0.0625	0.0343137	0.140625	0.0588235
sp90	Dipterocarpaceae	Shorea richetia	4.79616	4.79616	0.34641	0.157459	2	4	0.0260417	0.0195122	0.0520833	0.0292683
sp91	Dipterocarpaceae	Shorea roxburghii	4.79616	4.79616	0	0.356562	1	3	0.0625	0.0146341	0.0989583	0.0243902
sp92	Dipterocarpaceae	Shorea rubra	4.79616	4.79616	0.342327	0.261456	2	4	0.0260417	0.0146341	0.0520833	0.0292683
sp94	Dipterocarpaceae	Shorea seminis	4.79616	4.79616	0.372678	0.335346	2	5	0.0208333	0.0097561	0.109375	0.0146341
sp95	Dipterocarpaceae	Shorea singkawang	4.79616	4.79616	0.362738	0.61472	4	8	0.151042	0.0829268	0.265625	0.141463
sp96	Dipterocarpaceae	Shorea smithiana	4.79616	4.79616	0.527485	0.487751	6	7	0.203125	0.156098	0.0989583	0.15122
sp98	Dipterocarpaceae	Shorea sp.	4.79616	4.79616	NA	NA	2	2	0.0364583	0	0.015625	0
sp100	Dipterocarpaceae	Shorea sumatrana	5.03597	5.03597	0.672894	0.631579	8	9	0.209424	0.0926829	0.324607	0.107317
sp101	Dipterocarpaceae	Shorea teysmanniana	4.79616	4.79616	0.247436	NA	3	0	0.046875	0	0.015625	0
sp102	Dipterocarpaceae	Shorea virescens	4.79616	4.79616	0	0.869582	1	9	0.03125	0	0.09375	0
sp103	Dipterocarpaceae	Shorea xanthophylla	4.79616	4.79616	0.306186	0.34401	4	4	0.0520833	0.0390244	0.0572917	0.0097561
sp104	Dipterocarpaceae	Upuna borneensis	4.79616	4.79616	0.353553	0.612372	3	5	0.0520833	0	0.0989583	0
sp105	Dipterocarpaceae	Vatica badiifolia	4.79616	4.79616	0.513555	0.3803	4	3	0.1875	0.0243902	0.0416667	0.0146341
sp106	Dipterocarpaceae	Vatica bella	4.79616	4.79616	0.471405	0.282843	2	3	0	0.0146341	0	0.0243902
sp107	Dipterocarpaceae	Vatica cinerea	4.79616	4.79616	0.496843	0.501296	4	11	0.0208333	0.234146	0.0416667	0.512195
sp108	Dipterocarpaceae	Vatica nitens	4.79616	4.79616	0.438228	0.616294	3	7	0.0677083	0.0390244	0.0989583	0.0536585
sp118	Cornaceae	Alangium ridleyi	17.0264	17.0264	0.436589	0.542473	3	7	0.130208	0.0584416	0.223958	0.136364
sp119	Cornaceae	Alangium sp.	17.9856	17.9856	NA	NA	1	0	0.00531915	0	0	0
sp122	Apocynaceae	Alstonia angustiloba (pulai)	17.0264	17.0264	0.330719	0.612372	2	5	0.031746	0.0191083	0.0793651	0.0318471
sp124	Moraceae	Antiaris toxicaria (ipoh)	8.15348	8.15348	0.57564	0.447214	4	3	0.047619	0.0463918	0.0529101	0.0412371
sp126	Thymelaeaceae	Aquilaria malaccensis	16.307	16.307	0.350012	0.499411	2	5	0.0952381	0.05625	0.21164	0.05
sp127	Primulaceae	Ardisia sp.	17.7458	17.7458	0.3849	0.433013	2	5	0.031746	0	0.0634921	0
sp128	Arecaceae	Arenga westerhoutii	17.7458	17.7458	0.3849	0.527046	2	5	0.031746	0	0.0793651	0
sp132	Moraceae	Artocarpus elasticus	17.9856	17.9856	NA	0.235702	1	7	0.0106383	0	0.0691489	0
sp133	Moraceae	Artocarpus lanceifolius (keledang keledang)	14.8681	14.8681	0.646768	0.434462	4	4	0.0634921	0.0903614	0.137566	0.138554
sp137	Meliaceae	Azadirachta excelsa	17.7458	17.7458	0.376399	0.309839	2	4	0.047619	0.012987	0.126984	0.012987
sp138	Phyllanthaceae	Baccaurea macrocarpa (Miq.) Müll.Arg.	18.2254	18.2254	NA	NA	1	6	0.00534759	0	0.0320856	0
sp142	Lecythidaceae	Barringtonia sp.	17.7458	17.7458	0.471405	0.471405	2	2	0.015873	0	0.015873	0
sp144	Malvaceae	Bombax anceps Pierre	17.7458	17.7458	0.433013	NA	2	1	0.021164	0	0.00529101	0
sp149	Calophyllaceae	Calophyllum macroarpum	17.7458	17.7458	NA	NA	1	1	0.00529101	0	0.00529101	0
sp151	Cupressaceae	Callitris columellaris	17.7458	17.7458	NA	NA	0	0	0.00529101	0	0	0
sp153	Burseraceae	Canarium littorale f. rufum	18.705	18.705	NA	NA	1	1	0.0216216	0	0.00540541	0
sp155	Rhizophoraceae	Carallia brachiata	17.7458	17.7458	0.746894	0.464811	5	3	0.0582011	0	0.047619	0
sp156	Lecythidaceae	Careya arborea	18.705	18.705	NA	NA	7	3	0.0378378	0	0.0162162	0
sp158	Leguminosae	Cassia javanica subsp. nodosa (Roxb.) K.Larsen & S.S.Larsen	17.7458	17.7458	0.603807	0.707107	7	4	0.0952381	0.0519481	0.031746	0.012987
sp160	Lauraceae	Cinnamomum camphora	17.7458	17.7458	NA	NA	0	1	0.00529101	0	0.00529101	0
sp165	Hypericaceae	Cratoxylum cochinchinense	17.7458	17.7458	0.284638	0.464811	2	3	0.0740741	0	0.0634921	0
sp166	Leguminosae	Crudia curtisii (merbau kera)	7.91367	7.91367	0.412209	0.573784	3	9	0.151832	0.0880829	0.376963	0.26943
sp167	Lauraceae	Cryptocarya sp.	17.7458	17.7458	NA	NA	0	0	0	0	0.015873	0
sp171	Leguminosae	Cynometra inaequifolia	17.9856	17.9856	NA	NA	1	0	0.0106383	0	0.0106383	0
sp173	Lauraceae	Dehaasia incrassata	19.9041	19.9041	NA	NA	1	5	0.00555556	0	0.0444444	0
sp174	Myrtaceae	Decaspermum fruticosum	17.9856	17.9856	0.873863	0.721569	5	4	0.0638298	0	0.0691489	0
sp175	Leguminosae	Dialium platysepalum (keranji daun kuning)	17.7458	17.7458	0.707107	0.555978	3	6	0.021164	0	0.031746	0.0714286
sp179	Ebenaceae	Diospyros maingayi	17.7458	17.7458	0.69282	0.572822	3	4	0.026455	0	0.0634921	0
sp180	Ebenaceae	Diospyros sumatrana	17.7458	17.7458	0.408248	0.606092	3	10	0.042328	0	0.0952381	0
sp183	Ebenaceae	Diospyros sp. 2	16.7866	16.7866	0.61476	0.707107	4	4	0.0634921	0.056962	0.037037	0.00632911
sp184	Anacardiaceae	Dracontomelon dao	12.47	12.47	0.57178	0.499134	5	11	0.105263	0.102857	0.252632	0.302857
sp185	Malvaceae	Durio graveolens	17.7458	17.7458	0.309839	0.572822	2	4	0.0582011	0	0.0529101	0
sp187	Malvaceae	Durio malaccensis	17.7458	17.7458	0.466368	0.5	3	3	0.0899471	0	0.0529101	0
sp188	Malvaceae	Durio oxleyanus	18.2254	18.2254	NA	NA	2	0	0.0106952	0	0	0
sp190	Malvaceae	Durio sp.	17.9856	17.9856	0	NA	2	1	0.0265957	0	0.0159574	0
sp192	Meliaceae	Dysoxylum cauliflorum	17.7458	17.7458	NA	NA	0	0	0	0	0.010582	0
sp197	Euphorbiaceae	Endospermum diadenum (Miq.) Airy Shaw	17.9856	18.2254	0.601772	0.437121	5	4	0.197861	0.0903226	0.263441	0.0903226
sp200	Phyllanthaceae	Phyllanthus emblica L.	17.7458	17.7458	0	0.471405	1	6	0.010582	0	0.047619	0
sp203	Myrtaceae	Syzygium inophyllum DC.	17.7458	17.7458	NA	NA	0	0	0.010582	0	0.00529101	0
sp204	Myrtaceae	Eugenia polyantha	18.705	18.705	0.470289	0.730323	3	10	0.108108	0.025974	0.286486	0.025974
sp205	Myrtaceae	Eugenia sp. 1	17.7458	17.7458	0.677202	0.60208	5	8	0.126984	0.012987	0.253968	0.0194805
sp207	Lauraceae	Eusideroxylon malagangai	16.0671	16.0671	0.50241	0.780382	5	10	0.207447	0.0740741	0.37766	0.382716
sp211	Rutaceae	Melicope latifolia (DC.) T.G. Hartley	17.7458	17.7458	NA	NA	0	0	0.010582	0	0	0
sp215	Moraceae	Ficus sp.	17.2662	17.2662	0.376399	0.698074	2	8	0.0578947	0	0.205263	0.0193548
sp216	Rutaceae	Flindersia brayleyana	17.9856	17.9856	NA	NA	2	0	0.0106383	0	0	0
sp220	Leguminosae	Gliricidia sepium	17.7458	17.7458	0.471405	0.5	2	3	0.015873	0	0.031746	0
sp221	Phyllanthaceae	Glochidion lutescens Blume	16.7866	16.7866	0.541108	0.809217	3	7	0.0631579	0	0.0947368	0.0191083
sp222	Phyllanthaceae	Glochidion sp.	17.7458	17.7458	NA	NA	1	3	0.00529101	0	0.015873	0
sp223	Anacardiaceae	Gluta renghas	17.9856	17.9856	NA	NA	0	2	0.00531915	0	0.0106383	0
sp226	Theaceae	Gordonia concentricicatrix	17.2662	17.2662	0.757296	0.798764	8	7	0.235602	0.0649351	0.225131	0.116883
sp227	Malvaceae	Microcos laurifolia (Hook.f. ex Mast.) Burret	17.9856	17.9856	NA	NA	0	1	0	0	0.00531915	0
sp229	Malvaceae	Grewia tomentosa	17.7458	17.7458	NA	NA	0	0	0.0529101	0	0.026455	0
sp230	Rhizophoraceae	Gynotroches axillaris	18.4652	18.4652	0.471405	0.202031	2	4	0.0376344	0	0.0430108	0
sp233	Malvaceae	Heritiera simplicifolia	17.7458	17.7458	0.471405	NA	2	2	0.015873	0	0.010582	0
sp235	Malvaceae	Hibiscus tilliaceus	18.9448	18.9448	NA	NA	1	0	0.0108696	0	0	0
sp236	Salicaceae	Homalium longifolium	17.9856	17.9856	NA	NA	1	0	0.0159574	0	0	0
sp240	Leguminosae	Intsia palembanica	17.0264	17.0264	0.442627	0.939492	4	8	0.047619	0.044586	0.111111	0.0382166
sp245	Myristicaceae	Knema laurina (penarahan)	10.5516	10.3118	0.8669	0.829156	12	9	0.210526	0.355191	0.0842105	0.0706522
sp247	Celastraceae	Kokoona reflexa	17.2662	17.2662	0.376399	0.654223	2	4	0.0582011	0.00641026	0.0687831	0.0128205
sp248	Leguminosae	Koompassia excelsa	17.7458	17.7458	NA	NA	0	1	0.00529101	0	0.00529101	0
sp249	Leguminosae	Koompassia malaccensis (kempas)	14.1487	14.3885	0.438529	0.475319	4	4	0.132275	0.0710059	0.132979	0.035503
sp251	Lythraceae	Lagerstroemia langkawiensis	17.7458	17.7458	NA	NA	1	0	0.00529101	0	0	0
sp254	Lauraceae	Litsea castanea	17.7458	17.7458	NA	NA	1	0	0.00529101	0	0.00529101	0
sp256	Sapotaceae	Madhuca utilis	16.5468	16.5468	0.500688	0.631906	3	4	0.0575916	0.0191083	0.0942408	0
sp262	Anacardiaceae	Mangifera sp.	18.9448	18.9448	NA	NA	1	5	0.00543478	0	0.0271739	0
sp263	Myrtaceae	Melaleuca cajuputi	17.7458	17.7458	0	0	1	7	0.010582	0	0.0740741	0
sp264	Calophyllaceae	Mesua ferrea	18.4652	18.4652	0.39123	0.58554	2	4	0.0434783	0.00641026	0.076087	0.0128205
sp265	Meliaceae	Melia azedarach	17.7458	17.7458	NA	NA	1	2	0.00529101	0	0.010582	0
sp272	Sapindaceae	Nephelium lappaceum	17.7458	17.7458	0.3849	0.525485	2	5	0.031746	0	0.0687831	0
sp273	Coulaceae	Ochanostachys amentacea (petaling)	11.0312	11.0312	0.390803	0.758532	3	6	0.0874317	0.0478723	0.131148	0.106383
sp274	Calophyllaceae	Ochrocarpus siamensis	17.7458	17.7458	0.3849	0.5	2	3	0.037037	0	0.031746	0
sp275	Bignoniaceae	Oroxylum indicum	17.7458	17.7458	0.372678	0.809217	2	7	0.031746	0	0.185185	0.00649351
sp276	Sapotaceae	Palaquium gutta	17.7458	17.7458	NA	NA	0	0	0.00529101	0	0.021164	0
sp277	Sapotaceae	Palaquium maingayi	16.7866	16.7866	0.471405	0.790569	3	5	0.0793651	0.0253165	0.100529	0.00632911
sp278	Sapotaceae	Palaquium rostratum (nyatoh)	14.6283	14.6283	0.570685	0.568912	4	6	0.142105	0.0903614	0.3	0.0240964
sp279	Sapotaceae	Palaquium rostratum	17.7458	17.9856	0.686349	0.433013	6	4	0	0.0714286	0.010582	0.0392157
sp280	Leguminosae	Falcataria moluccana (Miq.) Barneby & J.W.Grimes	5.27578	5.27578	NA	NA	0	0	0.225131	0.828431	0.225131	0.995098
sp281	Moraceae	Parartocarpus bracteatus (ara berteh bukit)	7.19424	7.19424	0.705171	0.560581	6	11	0.0833333	0.25641	0.588542	0.512821
sp284	Sapotaceae	Payena sp.	17.506	17.506	0.5	NA	3	4	0.0263158	0.00649351	0.0210526	0
sp287	Malvaceae	Pentace triptera	17.0264	17.0264	NA	NA	0	0	0.00529101	0.0127389	0.010582	0.00636943
sp288	Anacardiaceae	Pentaspadon officinalis	18.705	18.705	0.707107	0	3	1	0.027027	0	0.0216216	0
sp289	Anacardiaceae	Pentaspadon motleyi (pelong licin)	16.7866	16.7866	0.416499	0.728542	4	9	0.121693	0.101266	0.243386	0.0696203
sp295	Podocarpaceae	Dacrycarpus imbricatus (Blume) de Laub.	21.1031	21.1031	0.433013	0.57735	2	5	0.0285714	0	0.0742857	0
sp296	Podocarpaceae	Podocarpus teysmannii	17.7458	17.7458	0.34641	NA	2	5	0.026455	0	0.026455	0
sp297	Podocarpaceae	Podocarpus teysmanni	17.7458	17.7458	NA	NA	1	1	0.00529101	0	0.00529101	0
sp299	Annonaceae	Goniothalamus macrophyllus (Blume) Hook.f. & Thomson	17.7458	17.7458	NA	NA	1	1	0.00529101	0	0.00529101	0
sp302	Rubiaceae	Porterandia anisophylla	7.19424	7.19424	0.333333	NA	4	0	0.371728	0.540816	0.445026	0.540816
sp303	Sapotaceae	Pouteria malaccensis	17.7458	17.7458	0	0.621027	2	5	0.031746	0	0.0582011	0
sp307	Melastomataceae	Pternandra echinata	17.7458	17.7458	NA	NA	2	0	0.010582	0	0	0
sp310	Malvaceae	Pterocymbium javanicum (melembu)	17.7458	17.7458	0.57735	0.573775	4	4	0.0740741	0.0454545	0.0740741	0.0454545
sp312	Arecaceae	Ptychosperma hybrid	17.7458	17.7458	0.471405	0	4	3	0.031746	0	0.031746	0
sp314	Fagaceae	Quercus sp.	17.7458	17.7458	NA	NA	1	1	0.00529101	0	0.00529101	0
sp320	Leguminosae	Saraca declinata	17.7458	17.7458	NA	NA	1	0	0.010582	0	0	0
sp321	Leguminosae	Saraca indica	19.4245	19.4245	NA	0.57735	4	4	0.032967	0	0.0714286	0
sp323	Malvaceae	Scaphium javanicum	17.7458	17.7458	NA	NA	1	1	0.00529101	0	0.00529101	0
sp324	Malvaceae	Scaphium macropodum (kembang semangkok)	16.7866	16.7866	0.467025	0.342327	3	2	0.0582011	0.0379747	0.021164	0.0316456
sp325	Achariaceae	Scaphocalyx spathacea	11.0312	11.0312	0.738959	NA	7	1	0.198953	0.211111	0	0.00555556
sp326	Theaceae	Schima wallichii	17.7458	17.7458	0.5	0.866025	3	4	0.031746	0	0.047619	0
sp328	Leguminosae	Sindora coriacea	17.7458	17.7458	0.408248	0.465657	3	4	0.0634921	0.012987	0.0740741	0
sp329	Leguminosae	Sindora echinocalyx (spetir daun nipis)	5.51559	5.51559	0.434943	0.415021	5	9	0.189474	0.147059	0.436842	0.323529
sp330	Malvaceae	Sterculia cordata (kelumpang)	14.3885	14.3885	0.551604	0.499836	4	6	0.0434783	0.0924855	0.201087	0.196532
sp331	Malvaceae	Sterculia parvifolia (kelumpang)	17.2662	17.2662	0.467025	0.861289	3	11	0.0706522	0.0559006	0.146739	0.149068
sp334	Meliaceae	Swietenia macrophylla	21.1031	21.1031	0.563436	0.711675	4	10	0.165714	0.00649351	0.485714	0.00649351
sp336	Bignoniaceae	Handroanthus chrysanthus subsp. meridionalis (A.H.Gentry) S.O.Grose	17.9856	17.9856	NA	NA	7	1	0.037234	0	0.00531915	0
sp338	Combretaceae	Terminalia bellirica	17.0264	17.0264	0.369985	0.616254	2	12	0.0421053	0.0576923	0.178947	0.160256
sp339	Combretaceae	Terminalia phellocarpa	8.15348	7.91367	0.351364	0.422854	2	8	0.00529101	0.0670103	0.00529101	0.384615
sp341	Combretaceae	Terminalia subspathulata	13.4293	13.4293	0.536287	0.890693	3	8	0.031746	0.0406977	0.0793651	0.0290698
sp344	Malvaceae	Triplochiton scleroxylon	17.7458	17.7458	NA	NA	1	2	0.00529101	0	0.010582	0
sp346	Meliaceae	Pseudoclausena chrysogyne (Miq.) T.Clark	18.2254	18.2254	NA	NA	0	0	0.0213904	0	0	0
sp347	Meliaceae	Walsura sp.	17.7458	17.7458	0.825519	0	8	1	0.0952381	0	0.010582	0
sp348	Polygalaceae	Xanthophyllum venosum	11.7506	11.7506	0.741508	0.520785	6	5	0.192708	0.113636	0.291667	0.170455
sp349	Polygalaceae	Xanthophyllum wrayi (venosum)	17.7458	17.7458	0.707107	0.833196	3	7	0	0.025974	0.00529101	0.0779221
sp350	Meliaceae	Xylocarpus sp. (nyireh)	17.7458	17.7458	0	NA	1	3	0	0.0194805	0.015873	0
sp351	Annonaceae	Xylopia caudata	17.7458	17.7458	NA	NA	3	0	0.015873	0	0	0
sp352	Annonaceae	Xylopia ferruginea	19.9041	19.9041	0.503953	0.821998	3	9	0.0833333	0.00649351	0.205556	0.00649351
