# Supplementary material for: Impacts of climate change on reproductive phenology in tropical rainforests of Southeast Asia
Source: Commun Biol. 2022 Apr 21;5:311. doi: 10.1038/s42003-022-03245-8 (PMC9023445; doi:10.1038/s42003-022-03245-8)
Supplement: Supplementary file 4 — Supplementary Data 2 [file 42003_2022_3245_MOESM4_ESM.xlsx]

## Sheet: Sheet1
Supplementary Data 2	Order of species from the highest to the lowest flowering frequency plotted in Fig. 2A
Order from the highest frequency	Species ID (the same as in Supplementary Data 1)	Species name	Frequency of flowering per month	Frequency of fruiting per month
1	sp280	Falcataria moluccana (Miq.) Barneby & J.W.Grimes	0.536709	0.357759
2	sp302	Porterandia anisophylla	0.457364	0.543103
3	sp245	Knema laurina (penarahan)	0.281501	0.0735931
4	sp325	Scaphocalyx spathacea	0.204852	0
5	sp96	Shorea smithiana	0.178841	0.0987124
6	sp281	Parartocarpus bracteatus (ara berteh bukit)	0.170543	0.562232
7	sp329	Sindora echinocalyx (spetir daun nipis)	0.167513	0.424242
8	sp226	Gordonia concentricicatrix	0.15942	0.232759
9	sp348	Xanthophyllum venosum	0.154891	0.283262
10	sp197	Endospermum diadenum (Miq.) Airy Shaw	0.149123	0.259912
11	sp100	Shorea sumatrana	0.14899	0.297414
12	sp71	Shorea macrophylla	0.146096	0.360515
13	sp207	Eusideroxylon malagangai	0.145714	0.310044
14	sp36	Hopea odorata	0.143577	0.201717
15	sp107	Vatica cinerea	0.130982	0.128755
16	sp49	Shorea argentifolia	0.128788	0.280172
17	sp39	Hopea subalata	0.120907	0.300429
18	sp166	Crudia curtisii (merbau kera)	0.119792	0.340517
19	sp48	Shorea agami	0.118388	0.270386
20	sp278	Palaquium rostratum (nyatoh)	0.117978	0.255411
21	sp2	Dipterocarpus baudii	0.115869	0.291845
22	sp95	Shorea singkawang	0.115869	0.261803
23	sp289	Pentaspadon motleyi (pelong licin)	0.112392	0.2
24	sp32	Hopea mengarawan	0.108312	0.193133
25	sp184	Dracontomelon dao	0.10411	0.229437
26	sp249	Koompassia malaccensis (kempas)	0.103352	0.113537
27	sp65	Shorea hemsleyana	0.103275	0.270386
28	sp105	Vatica badiifolia	0.103275	0.0343348
29	sp118	Alangium ridleyi	0.0982659	0.23176
30	sp30	Hopea helferi	0.0982368	0.158798
31	sp83	Shorea parvifolia	0.0957179	0.150215
32	sp334	Swietenia macrophylla	0.0911854	0.393519
33	sp9	Dipterocarpus crinitus	0.0906801	0.240343
34	sp45	Shorea acuminata	0.0906801	0.145923
35	sp24	Dryobalanops sumatrensis	0.0881612	0.248927
36	sp50	Shorea assamica globifera	0.0856423	0.0429185
37	sp126	Aquilaria malaccensis	0.0773639	0.182609
38	sp133	Artocarpus lanceifolius (keledang keledang)	0.0760563	0.126087
39	sp158	Cassia javanica subsp. nodosa (Roxb.) K.Larsen & S.S.Larsen	0.0758017	0.0347826
40	sp205	Eugenia sp. 1	0.0758017	0.208696
41	sp204	Eugenia polyantha	0.0707965	0.238938
42	sp8	Dipterocarpus costulatus	0.070529	0.150215
43	sp13	Dipterocarpus hasseltii	0.070529	0.266094
44	sp54	Shorea bracteolata	0.070529	0.0815451
45	sp60	Shorea exelliptica	0.070529	0.0300429
46	sp53	Shorea beccariana	0.0680101	0.270386
47	sp273	Ochanostachys amentacea (petaling)	0.0673854	0.120536
48	sp330	Sterculia cordata (kelumpang)	0.0672269	0.191111
49	sp331	Sterculia parvifolia (kelumpang)	0.0637681	0.133333
50	sp34	Hopea nervosa	0.0629723	0.0901288
51	sp77	Shorea multiflora	0.0629723	0.128755
52	sp310	Pterocymbium javanicum (melembu)	0.0612245	0.0608696
53	sp183	Diospyros sp. 2	0.0605187	0.0304348
54	sp38	Hopea sangal	0.0604534	0.0815451
55	sp58	Shorea dasyphylla	0.0604534	0.0472103
56	sp69	Shorea leprosula	0.0604534	0.0643777
57	sp277	Palaquium maingayi	0.054755	0.0826087
58	sp108	Vatica nitens	0.0528967	0.0815451
59	sp347	Walsura sp.	0.0524781	0.00869565
60	sp187	Durio malaccensis	0.0495627	0.0434783
61	sp338	Terminalia bellirica	0.0491329	0.199134
62	sp324	Scaphium macropodum (kembang semangkok)	0.0489914	0.0173913
63	sp89	Shorea resinosa	0.0479798	0.124464
64	sp352	Xylopia ferruginea	0.0479042	0.167421
65	sp124	Antiaris toxicaria (ipoh)	0.0469974	0.0478261
66	sp240	Intsia palembanica	0.0462428	0.0956522
67	sp21	Dipterocarpus stellatus	0.04534	0.0515021
68	sp103	Shorea xanthophylla	0.04534	0.055794
69	sp27	Hopea apiculata	0.0428212	0.0515021
70	sp28	Hopea beccariana	0.0428212	0.0815451
71	sp61	Shorea foxworthyi	0.0428212	0.103004
72	sp63	Shorea glauca	0.0428212	0.0686695
73	sp82	Shorea palembanica	0.0428212	0.0815451
74	sp165	Cratoxylum cochinchinense	0.0408163	0.0521739
75	sp328	Sindora coriacea	0.0408163	0.0608696
76	sp44	Parashorea malaanonan	0.0403023	0.0686695
77	sp256	Madhuca utilis	0.0402299	0.0775862
78	sp31	Hopea latifolia	0.0377834	0.0643777
79	sp67	Shorea kunstleri	0.0377834	0.0643777
80	sp80	Shorea ovalis	0.0377834	0.0515021
81	sp91	Shorea roxburghii	0.0377834	0.0901288
82	sp339	Terminalia phellocarpa	0.0365535	0.00434783
83	sp341	Terminalia subspathulata	0.0360111	0.0652174
84	sp75	Shorea maxwelliana	0.0352645	0.0300429
85	sp87	Shorea platyclados	0.0352645	0.0386266
86	sp174	Decaspermum fruticosum	0.0350877	0.0567686
87	sp247	Kokoona reflexa	0.0347826	0.0565217
88	sp221	Glochidion lutescens Blume	0.0345821	0.0779221
89	sp68	Shorea lepidota	0.0327456	0.0472103
90	sp137	Azadirachta excelsa	0.03207	0.104348
91	sp155	Carallia brachiata	0.03207	0.0391304
92	sp185	Durio graveolens	0.03207	0.0434783
93	sp279	Palaquium rostratum	0.03207	0.00869565
94	sp215	Ficus sp.	0.0318841	0.168831
95	sp51	Shorea atrinervosa	0.0302267	0.0386266
96	sp84	Shorea pauciflora	0.0302267	0.0472103
97	sp229	Grewia tomentosa	0.0291545	0.0217391
98	sp73	Shorea macroptera sandakanensis	0.0277078	0.0600858
99	sp264	Mesua ferrea	0.0264706	0.0622222
100	sp122	Alstonia angustiloba (pulai)	0.0260116	0.0652174
101	sp57	Shorea curtisii	0.0251889	0.0429185
102	sp104	Upuna borneensis	0.0251889	0.0815451
103	sp180	Diospyros sumatrana	0.0233236	0.0782609
104	sp6	Dipterocarpus cornutus	0.02267	0.0386266
105	sp14	Dipterocarpus kerrii	0.02267	0.0729614
106	sp17	Dipterocarpus rigidus	0.02267	0.0429185
107	sp55	Shorea chrysophylla	0.02267	0.103004
108	sp72	Shorea macroptera macroptera	0.02267	0.0772532
109	sp90	Shorea richetia	0.02267	0.0515021
110	sp101	Shorea teysmanniana	0.02267	0.0128755
111	sp156	Careya arborea	0.020649	0.0132743
112	sp230	Gynotroches axillaris	0.0205882	0.0352423
113	sp336	Handroanthus chrysanthus subsp. meridionalis (A.H.Gentry) S.O.Grose	0.0204678	0.00436681
114	sp274	Ochrocarpus siamensis	0.0204082	0.026087
115	sp5	Dipterocarpus chartaceus	0.0201511	0.0386266
116	sp35	Hopea nutans	0.0201511	0.0600858
117	sp52	Shorea balanocarpoides	0.0201511	0.0128755
118	sp92	Shorea rubra	0.0201511	0.0429185
119	sp321	Saraca indica	0.0178571	0.058296
120	sp40	Hopea utilis	0.0176322	0.0643777
121	sp86	Shorea pilosa	0.0176322	0.0429185
122	sp98	Shorea sp.	0.0176322	0.0128755
123	sp127	Ardisia sp.	0.0174927	0.0521739
124	sp128	Arenga westerhoutii	0.0174927	0.0652174
125	sp272	Nephelium lappaceum	0.0174927	0.0565217
126	sp275	Oroxylum indicum	0.0174927	0.152174
127	sp303	Pouteria malaccensis	0.0174927	0.0478261
128	sp312	Ptychosperma hybrid	0.0174927	0.026087
129	sp326	Schima wallichii	0.0174927	0.0391304
130	sp284	Payena sp.	0.0174419	0.017316
131	sp295	Dacrycarpus imbricatus (Blume) de Laub.	0.0151976	0.0601852
132	sp12	Dipterocarpus grandiflorus	0.0151133	0.0343348
133	sp22	Dipterocarpus tempehes	0.0151133	0.0472103
134	sp46	Shorea acuminatissima	0.0151133	0.0343348
135	sp62	Shorea gibbosa	0.0151133	0
136	sp94	Shorea seminis	0.0151133	0.0901288
137	sp102	Shorea virescens	0.0151133	0.0772532
138	sp288	Pentaspadon officinalis	0.0147493	0.0176991
139	sp190	Durio sp.	0.0146199	0.0131004
140	sp179	Diospyros maingayi	0.0145773	0.0521739
141	sp296	Podocarpus teysmannii	0.0145773	0.0217391
142	sp10	Dipterocarpus dyeri	0.0125945	0.0686695
143	sp153	Canarium littorale f. rufum	0.0117994	0.00442478
144	sp346	Pseudoclausena chrysogyne (Miq.) T.Clark	0.0117302	0
145	sp144	Bombax anceps Pierre	0.0116618	0.00434783
146	sp175	Dialium platysepalum (keranji daun kuning)	0.0116618	0.026087
147	sp349	Xanthophyllum wrayi (venosum)	0.0116618	0.00434783
148	sp23	Dipterocarpus verrucosus	0.0100756	0.0214592
149	sp25	Dryobalanops lanceolata	0.0100756	0.0300429
150	sp88	Shorea quadrinervis	0.0100756	0.0171674
151	sp236	Homalium longifolium	0.00877193	0
152	sp142	Barringtonia sp.	0.00874636	0.0130435
153	sp220	Gliricidia sepium	0.00874636	0.026087
154	sp233	Heritiera simplicifolia	0.00874636	0.00869565
155	sp350	Xylocarpus sp. (nyireh)	0.00874636	0.0130435
156	sp351	Xylopia caudata	0.00874636	0
157	sp287	Pentace triptera	0.00867052	0.00869565
158	sp4	Dipterocarpus caudiferus	0.00755667	0
159	sp29	Hopea dyeri	0.00755667	0
160	sp37	Hopea pubescens	0.00755667	0
161	sp79	Shorea ochracea	0.00755667	0.00429184
162	sp106	Vatica bella	0.00755667	0
163	sp235	Hibiscus tilliaceus	0.00591716	0
164	sp188	Durio oxleyanus	0.0058651	0
165	sp132	Artocarpus elasticus	0.00584795	0.0567686
166	sp171	Cynometra inaequifolia	0.00584795	0.00873362
167	sp216	Flindersia brayleyana	0.00584795	0
168	sp200	Phyllanthus emblica L.	0.0058309	0.0391304
169	sp203	Syzygium inophyllum DC.	0.0058309	0.00434783
170	sp211	Melicope latifolia (DC.) T.G. Hartley	0.0058309	0
171	sp263	Melaleuca cajuputi	0.0058309	0.0608696
172	sp307	Pternandra echinata	0.0058309	0
173	sp320	Saraca declinata	0.0058309	0
174	sp1	Cotylelobium lanceolatum	0.00503778	0
175	sp3	Dipterocarpus caudatus penangianus	0.00503778	0
176	sp16	Dipterocarpus pscudofagineus	0.00503778	0.00858369
177	sp20	Dipterocarpus semivestitus	0.00503778	0.0386266
178	sp56	Shorea coriacea	0.00503778	0.00429184
179	sp59	Shorea domatiosa	0.00503778	0.00858369
180	sp64	Shorea guiso	0.00503778	0.00858369
181	sp78	Shorea obscura	0.00503778	0
182	sp81	Shorea ovata	0.00503778	0.00858369
183	sp173	Dehaasia incrassata	0.00299401	0.0361991
184	sp262	Mangifera sp.	0.00295858	0.0222222
185	sp138	Baccaurea macrocarpa (Miq.) Müll.Arg.	0.00293255	0.0263158
186	sp119	Alangium sp.	0.00292398	0
187	sp223	Gluta renghas	0.00292398	0.00873362
188	sp149	Calophyllum macroarpum	0.00291545	0.00434783
189	sp151	Callitris columellaris	0.00291545	0
190	sp160	Cinnamomum camphora	0.00291545	0.00434783
191	sp222	Glochidion sp.	0.00291545	0.0130435
192	sp248	Koompassia excelsa	0.00291545	0.00434783
193	sp251	Lagerstroemia langkawiensis	0.00291545	0
194	sp254	Litsea castanea	0.00291545	0.00434783
195	sp265	Melia azedarach	0.00291545	0.00869565
196	sp276	Palaquium gutta	0.00291545	0.0173913
197	sp297	Podocarpus teysmanni	0.00291545	0.00434783
198	sp299	Goniothalamus macrophyllus (Blume) Hook.f. & Thomson	0.00291545	0.00434783
199	sp314	Quercus sp.	0.00291545	0.00434783
200	sp323	Scaphium javanicum	0.00291545	0.00434783
201	sp344	Triplochiton scleroxylon	0.00291545	0.00869565
202	sp33	Hopea myrtifolia	0.00252525	0.012931
203	sp7	Dipterocarpus costatus	0.00251889	0.00429184
204	sp19	Dipterocarpus sarawakensis	0.00251889	0.00858369
205	sp43	Parashorea densiflora	0.00251889	0.0257511
206	sp47	Shorea acuta	0.00251889	0.0214592
207	sp66	Shorea isoptera	0.00251889	0.00429184
208	sp167	Cryptocarya sp.	0	0.0130435
209	sp192	Dysoxylum cauliflorum	0	0.00869565
210	sp227	Microcos laurifolia (Hook.f. ex Mast.) Burret	0	0.00436681
