# Supplementary material for: Impacts of climate change on reproductive phenology in tropical rainforests of Southeast Asia
Source: Commun Biol. 2022 Apr 21;5:311. doi: 10.1038/s42003-022-03245-8 (PMC9023445; doi:10.1038/s42003-022-03245-8)
Supplement: Supplementary file 5 — Supplementary Data 3 [file 42003_2022_3245_MOESM5_ESM.xlsx]

## Sheet: Sheet1
Supplementary Data 3	Results of forward selection for the number of phenological clusters
Number of phenological clusters (m)	Cluster	n1	n2	Dbar	Cbar	AIC	total AIC
m = 1	1+2+3+4+5+6+7+sp36+sp63+sp71	37	30	5	–	4898.23	4898.23
m = 2	Cluster	n1	n2	Dbar	Cbar	AIC	total AIC
	1+2+3+4+5+6+7+sp63+sp71	37	30	5	–	4779.09	4874.85
	sp36	34	31	3.4	22.5	95.7579
m = 3	Cluster	n1	n2	Dbar	Cbar	AIC	total AIC
	1+2+7+sp71	36	32	5.3	–	1982.45	4583.39
	3+4+5+6+sp63	37	28	5	25.5	2505.18
	sp36	34	31	3.4	22.5	95.7579
m = 4	Cluster	n1	n2	Dbar	Cbar	AIC	total AIC
	1+2+7+sp71	36	32	5.3		1982.45	4430.99
	3+4+sp63	28	42	4.6	20.3	1219.96
	5+6	38	30	4.5		1132.83
	sp36	34	31	3.4	22.5	95.7579
m = 5	Cluster	n1	n2	Dbar	Cbar	AIC	total AIC
	1+sp71	24	39	3.9	–	907.29	4421.42
	2+7	28	40	4	–	1065.59
	3+4+sp63	28	42	4.6	20.3	1219.96
	5+6	38	30	4.5	–	1132.83
	sp36	34	31	3.4	22.5	95.7579
m = 6	Cluster	n1	n2	Dbar	Cbar	AIC	total AIC
	1+sp71	24	39	3.9	–	907.29	4361.19
	2+7	28	40	4	–	1065.59
	3+sp63	37	30	5.1	–	882.229
	4	33	19	4.8	19.4	277.497
	5+6	38	30	4.5	–	1132.83
	sp36	34	31	3.4	22.5	95.7579
m = 7	Cluster	n1	n2	Dbar	Cbar	AIC	total AIC
	1+sp71	24	39	3.9	–	907.29	4358.45
	2+7	28	40	4	–	1065.59
	3	26	44	4.4	20.3	837.673
	4	33	19	4.8	19.4	277.497
	5+6	38	30	4.5	–	1132.83
	sp36	34	31	3.4	22.5	95.7579
	sp63	35	31	3.8	–	41.8215
m = 8	Cluster	n1	n2	Dbar	Cbar	AIC	total AIC
	1	25	38	3.6	–	783.917	4336.2
	2+7	28	40	4	–	1065.59
	3	26	44	4.4	20.3	837.673
	4	33	19	4.8	19.4	277.497
	5+6	38	30	4.5	–	1132.83
	sp36	34	31	3.4	22.5	95.7579
	sp63	35	31	3.8	–	41.8215
	sp71	26	26	6.8	25	101.124
m = 9	Cluster	n1	n2	Dbar	Cbar	AIC	total AIC
	1	25	38	3.6	–	783.917	4330.77
	2+7	28	40	4	–	1065.59
	3	26	44	4.4	20.3	837.673
	4	33	19	4.8	19.4	277.497
	5	38	29	3.7	–	755.433
	6	38	32	5	–	371.958
	sp36	34	31	3.4	22.5	95.7579
	sp63	35	31	3.8	–	41.8215
	sp71	26	26	6.8	25	101.124
m = 10 (optimal)	Cluster	n1	n2	Dbar	Cbar	AIC	total AIC
	1	25	38	3.6	–	783.917	4318.11
	2	27	41	4.1	–	789.438
	3	26	44	4.4	20.3	837.673
	4	33	19	4.8	19.4	277.497
	5	38	29	3.7	–	755.433
	6	38	32	5	–	371.958
	7	42	43	6	–	263.487
	sp36	34	31	3.4	22.5	95.7579
	sp63	35	31	3.8	–	41.8215
	sp71	26	26	6.8	25	101.124
m = 11	Cluster	n1	n2	Dbar	Cbar	AIC	total AIC
	1	25	38	3.6	–	783.917	4364.27
	2	27	41	4.1	–	789.438
	3_1	36	30	4.7	–	597.86
	3_2	37	31	4.5	–	285.979
	4	33	19	4.8	19.4	277.497
	5	38	29	3.7	–	755.433
	6	38	32	5	–	371.958
	7	42	43	6	–	263.487
	sp36	34	31	3.4	22.5	95.7579
	sp63	35	31	3.8	–	41.8215
	sp71	26	26	6.8	25	101.124
