# Supplementary material for: Impacts of climate change on reproductive phenology in tropical rainforests of Southeast Asia
Source: Commun Biol. 2022 Apr 21;5:311. doi: 10.1038/s42003-022-03245-8 (PMC9023445; doi:10.1038/s42003-022-03245-8)
Supplement: Supplementary file 6 — Supplementary Data 4 [file 42003_2022_3245_MOESM6_ESM.xlsx]

## Sheet: cluster 1
Supplementary Data 4	Classification of three phenological types
Cluster 1
Species ID	Species name		1976-04-01	1976-05-01	1976-06-01	1976-07-01	1976-08-01	1976-09-01	1976-10-01	1976-11-01	1976-12-01	1977-01-01	1977-02-01	1977-03-01	1977-04-01	1977-05-01	1977-06-01	1977-07-01	1977-08-01	1977-09-01	1977-10-01	1977-11-01	1977-12-01	1978-01-01	1978-02-01	1978-03-01	1978-04-01	1978-05-01	1978-06-01	1978-07-01	1978-08-01	1978-09-01	1978-10-01	1978-11-01	1978-12-01	1979-01-01	1979-02-01	1979-03-01	1979-04-01	1979-05-01	1979-06-01	1979-07-01	1979-08-01	1979-09-01	1979-10-01	1979-11-01	1979-12-01	1980-01-01	1980-02-01
sp9	Dipterocarpus crinitus		0	0	0	NA	NA	NA	NA	NA	0	0	0	NA	NA	NA	0	1	0	0	1	0	0	NA	0	1	0	0	0	0	0	0	1	0	0	0	0	0	0	1	0	0	0	0	0	0	1	0	0
sp30	Hopea helferi		0	0	0	NA	NA	NA	NA	NA	0	0	0	NA	NA	NA	0	0	1	0	0	1	0	NA	0	0	0	0	0	0	0	0	0	0	0	1	0	0	0	0	0	0	0	0	0	0	0	0	0
sp32	Hopea mengarawan		0	0	0	NA	NA	NA	NA	NA	0	0	0	NA	NA	NA	0	0	0	0	0	0	0	NA	0	1	0	0	0	0	0	0	0	0	0	0	0	0	0	0	0	0	1	0	0	0	0	0	0
sp48	Shorea agami		0	0	0	NA	NA	NA	NA	NA	0	0	0	NA	NA	NA	0	0	0	0	0	0	0	NA	0	1	0	0	0	0	0	0	0	0	0	0	0	1	0	0	0	0	0	0	0	0	0	0	1
sp49	Shorea argentifolia		0	0	0	NA	NA	NA	NA	NA	0	0	0	NA	NA	NA	0	0	0	0	0	0	0	NA	0	0	1	0	0	0	0	0	0	0	0	0	0	1	0	0	0	0	0	0	0	0	0	0	0
sp100	Shorea sumatrana	4	0	0	0	NA	NA	NA	NA	NA	0	0	0	NA	NA	NA	0	0	0	0	0	0	0	NA	0	1	0	0	0	0	0	1	0	0	0	0	0	0	1	0	0	0	0	0	0	0	0	0	0
sp107	Vatica cinerea		0	0	0	NA	NA	NA	NA	NA	0	0	0	NA	NA	NA	0	0	0	0	0	0	0	NA	0	0	0	0	0	0	0	0	0	0	0	0	0	0	0	0	0	0	0	0	0	0	0	0	0
[truncated: 367 more columns]

## Sheet: cluster 2
Supplementary Data 4	Classification of three phenological types
Cluster 2
Species ID	Species name	1976-04-01	1976-05-01	1976-06-01	1976-07-01	1976-08-01	1976-09-01	1976-10-01	1976-11-01	1976-12-01	1977-01-01	1977-02-01	1977-03-01	1977-04-01	1977-05-01	1977-06-01	1977-07-01	1977-08-01	1977-09-01	1977-10-01	1977-11-01	1977-12-01	1978-01-01	1978-02-01	1978-03-01	1978-04-01	1978-05-01	1978-06-01	1978-07-01	1978-08-01	1978-09-01	1978-10-01	1978-11-01	1978-12-01	1979-01-01	1979-02-01	1979-03-01	1979-04-01	1979-05-01	1979-06-01	1979-07-01	1979-08-01	1979-09-01	1979-10-01	1979-11-01	1979-12-01	1980-01-01	1980-02-01	1980-03-01
sp2	Dipterocarpus baudii	0	0	0	NA	NA	NA	NA	NA	0	0	0	NA	NA	NA	0	0	0	0	0	0	1	NA	0	0	0	0	0	0	0	0	0	0	0	1	0	0	0	0	0	0	0	0	0	0	0	0	0	0
sp13	Dipterocarpus hasseltii	0	0	0	NA	NA	NA	NA	NA	0	0	0	NA	NA	NA	0	0	0	0	0	1	0	NA	0	0	0	0	0	0	0	0	0	0	0	0	0	0	0	0	0	0	1	0	0	0	0	0	0	1
sp24	Dryobalanops sumatrensis	0	0	0	NA	NA	NA	NA	NA	0	0	0	NA	NA	NA	0	0	0	1	0	0	0	NA	0	0	0	0	0	0	0	0	0	0	0	0	0	0	0	0	0	0	0	0	0	0	0	0	0	0
sp39	Hopea subalata	0	0	0	NA	NA	NA	NA	NA	0	0	0	NA	NA	NA	0	0	0	1	0	0	0	NA	0	1	0	0	0	1	0	0	0	0	0	0	0	1	0	1	0	0	0	0	1	0	0	0	0	1
sp50	Shorea assamica globifera	0	0	0	NA	NA	NA	NA	NA	0	0	0	NA	NA	NA	0	0	0	0	0	1	0	NA	0	0	0	0	0	0	0	0	0	0	0	0	0	0	0	0	0	0	0	0	0	0	0	1	0	0
sp65	Shorea hemsleyana	0	0	0	NA	NA	NA	NA	NA	0	0	0	NA	NA	NA	0	0	0	0	0	0	0	NA	0	0	0	0	0	0	0	1	0	0	0	0	0	0	0	0	0	0	0	1	0	0	0	0	0	0
sp95	Shorea singkawang	0	0	0	NA	NA	NA	NA	NA	0	0	0	NA	NA	NA	0	0	0	0	0	0	0	NA	0	1	0	0	0	0	0	1	0	0	0	0	0	1	0	0	1	0	0	0	0	0	0	0	0	0
sp105	Vatica badiifolia	0	0	0	NA	NA	NA	NA	NA	0	0	0	NA	NA	NA	0	0	0	0	0	0	0	NA	0	1	0	0	0	0	0	0	0	0	0	0	0	0	0	0	0	0	0	0	0	0	0	0	0	1
[truncated: 366 more columns]

## Sheet: cluster 3
Supplementary Data 4	Classification of three phenological types
Cluster 3
Species ID	Species name	1976-04-01	1976-05-01	1976-06-01	1976-07-01	1976-08-01	1976-09-01	1976-10-01	1976-11-01	1976-12-01	1977-01-01	1977-02-01	1977-03-01	1977-04-01	1977-05-01	1977-06-01	1977-07-01	1977-08-01	1977-09-01	1977-10-01	1977-11-01	1977-12-01	1978-01-01	1978-02-01	1978-03-01	1978-04-01	1978-05-01	1978-06-01	1978-07-01	1978-08-01	1978-09-01	1978-10-01	1978-11-01	1978-12-01	1979-01-01	1979-02-01	1979-03-01	1979-04-01	1979-05-01	1979-06-01	1979-07-01	1979-08-01	1979-09-01	1979-10-01	1979-11-01	1979-12-01	1980-01-01	1980-02-01	1980-03-01
sp5	Dipterocarpus chartaceus	0	0	0	NA	NA	NA	NA	NA	0	0	0	NA	NA	NA	0	0	0	0	0	0	0	NA	0	0	0	0	0	0	0	0	0	0	0	0	0	0	0	0	0	0	0	0	0	0	0	0	0	0
sp6	Dipterocarpus cornutus	0	0	0	NA	NA	NA	NA	NA	0	0	0	NA	NA	NA	0	0	0	0	0	0	0	NA	0	0	0	0	0	0	0	0	0	0	0	0	0	0	0	0	0	0	0	0	0	0	0	0	0	0
sp10	Dipterocarpus dyeri	0	0	0	NA	NA	NA	NA	NA	0	0	0	NA	NA	NA	0	0	0	0	0	0	0	NA	0	0	0	0	0	0	0	0	0	0	0	0	0	0	0	0	0	0	0	0	0	0	0	0	0	0
sp14	Dipterocarpus kerrii	0	0	0	NA	NA	NA	NA	NA	0	0	0	NA	NA	NA	0	0	0	0	0	0	0	NA	0	0	0	0	0	0	0	0	0	0	0	0	0	0	0	0	0	0	0	0	0	0	0	0	0	0
sp17	Dipterocarpus rigidus	0	0	0	NA	NA	NA	NA	NA	0	0	0	NA	NA	NA	0	0	0	0	0	0	0	NA	0	0	0	0	0	0	0	0	0	0	0	0	0	0	0	0	0	0	0	0	0	0	0	0	0	0
sp22	Dipterocarpus tempehes	0	0	0	NA	NA	NA	NA	NA	0	0	0	NA	NA	NA	0	0	0	0	0	0	0	NA	0	0	0	0	0	0	0	0	0	0	0	0	0	0	0	0	0	0	0	0	0	0	0	0	0	0
sp35	Hopea nutans	0	0	0	NA	NA	NA	NA	NA	0	0	0	NA	NA	NA	0	0	0	0	0	0	0	NA	0	0	0	0	0	0	0	0	0	0	0	0	0	0	1	0	0	0	0	0	0	0	0	0	0	0
sp40	Hopea utilis	0	0	0	NA	NA	NA	NA	NA	0	0	0	NA	NA	NA	0	0	0	0	0	0	0	NA	0	0	0	0	0	0	0	0	0	0	0	0	0	0	0	0	0	0	0	0	0	0	0	0	0	0
sp51	Shorea atrinervosa	0	0	0	NA	NA	NA	NA	NA	0	0	0	NA	NA	NA	0	0	0	0	0	0	0	NA	0	0	0	0	0	0	0	0	0	0	0	0	0	0	0	0	0	0	0	0	0	0	0	0	0	0
sp55	Shorea chrysophylla	0	0	0	NA	NA	NA	NA	NA	0	0	0	NA	NA	NA	0	0	0	0	0	0	0	NA	0	0	0	0	0	0	0	0	0	0	0	0	0	0	0	0	0	0	0	0	0	0	0	0	0	0
sp57	Shorea curtisii	0	0	0	NA	NA	NA	NA	NA	0	0	0	NA	NA	NA	0	0	0	0	0	0	0	NA	0	0	0	0	0	0	0	0	0	0	0	0	0	0	0	0	0	0	0	0	0	0	0	0	0	0
sp67	Shorea kunstleri	0	0	0	NA	NA	NA	NA	NA	0	0	0	NA	NA	NA	0	0	0	0	0	0	0	NA	0	0	0	0	0	0	0	0	0	0	0	0	0	0	0	0	0	0	0	0	0	0	0	0	0	0
sp68	Shorea lepidota	0	0	0	NA	NA	NA	NA	NA	0	0	0	NA	NA	NA	0	0	0	0	0	0	0	NA	0	0	0	0	0	0	0	0	0	0	0	0	0	0	0	0	0	0	0	0	0	0	0	0	0	0
sp72	Shorea macroptera macroptera	0	0	0	NA	NA	NA	NA	NA	0	0	0	NA	NA	NA	0	0	0	0	0	0	0	NA	0	0	0	0	0	0	0	0	0	0	0	0	0	0	0	0	0	0	0	0	0	0	0	0	0	0
sp73	Shorea macroptera sandakanensis	0	0	0	NA	NA	NA	NA	NA	0	0	0	NA	NA	NA	0	0	0	0	0	0	0	NA	0	0	0	0	0	0	0	0	0	0	0	0	0	0	0	0	0	0	0	0	0	0	0	0	0	0
sp75	Shorea maxwelliana	0	0	0	NA	NA	NA	NA	NA	0	0	0	NA	NA	NA	0	0	0	0	0	0	0	NA	0	0	0	0	0	0	0	0	0	0	0	0	0	0	0	0	0	0	0	0	0	0	0	0	0	0
sp80	Shorea ovalis	0	0	1	NA	NA	NA	NA	NA	0	0	0	NA	NA	NA	0	0	0	0	0	0	0	NA	0	0	0	0	0	0	0	0	0	0	0	0	0	0	0	0	0	0	0	0	0	0	0	0	0	0
sp84	Shorea pauciflora	0	0	0	NA	NA	NA	NA	NA	0	0	0	NA	NA	NA	0	0	0	0	0	0	0	NA	0	0	0	0	0	0	0	0	0	0	0	0	0	0	0	0	0	0	0	0	0	0	0	0	0	0
sp86	Shorea pilosa	0	0	0	NA	NA	NA	NA	NA	0	0	0	NA	NA	NA	0	0	0	0	0	0	0	NA	0	0	0	0	0	0	0	0	0	0	0	0	0	0	0	0	0	0	0	0	0	0	0	0	0	0
sp87	Shorea platyclados	0	0	0	NA	NA	NA	NA	NA	0	0	0	NA	NA	NA	0	0	0	0	1	0	0	NA	0	0	0	0	0	0	0	0	0	0	0	0	0	0	0	0	0	0	0	0	0	0	0	0	0	0
sp90	Shorea richetia	0	0	0	NA	NA	NA	NA	NA	0	0	0	NA	NA	NA	0	0	0	0	0	0	0	NA	0	0	0	0	0	0	0	0	0	0	0	0	0	0	0	0	0	0	0	0	0	0	0	0	0	0
sp92	Shorea rubra	0	0	0	NA	NA	NA	NA	NA	0	0	0	NA	NA	NA	0	0	0	0	0	0	0	NA	0	0	0	0	0	0	0	0	0	0	0	0	0	0	0	0	0	0	0	0	0	0	0	0	0	0
sp94	Shorea seminis	0	0	0	NA	NA	NA	NA	NA	0	0	0	NA	NA	NA	0	0	0	0	0	0	0	NA	0	0	0	0	0	0	0	0	0	0	0	0	0	0	0	0	0	0	0	0	0	0	0	0	0	0
sp101	Shorea teysmanniana	0	0	0	NA	NA	NA	NA	NA	0	0	0	NA	NA	NA	0	0	0	0	0	0	0	NA	0	0	0	0	0	0	0	0	0	0	0	0	0	0	0	0	0	0	0	0	0	0	0	0	0	0
sp102	Shorea virescens	0	0	0	NA	NA	NA	NA	NA	0	0	0	NA	NA	NA	0	0	0	0	0	0	0	NA	0	0	0	0	0	0	0	0	0	0	0	0	0	0	0	0	0	0	0	0	0	0	0	0	0	0
sp103	Shorea xanthophylla	0	0	0	NA	NA	NA	NA	NA	0	0	0	NA	NA	NA	0	0	0	0	0	0	0	NA	0	0	0	0	0	0	0	0	0	0	0	0	0	0	0	0	0	0	0	0	0	0	0	0	0	0
sp104	Upuna borneensis	0	0	0	NA	NA	NA	NA	NA	0	0	0	NA	NA	NA	0	0	0	0	0	0	0	NA	0	0	0	0	0	0	0	0	0	0	0	0	0	0	0	0	0	0	0	0	0	0	0	0	0	0
[truncated: 366 more columns]

## Sheet: cluster 4
Supplementary Data 4	Classification of three phenological types
Cluster 4
Species ID	Species name	1976-04-01	1976-05-01	1976-06-01	1976-07-01	1976-08-01	1976-09-01	1976-10-01	1976-11-01	1976-12-01	1977-01-01	1977-02-01	1977-03-01	1977-04-01	1977-05-01	1977-06-01	1977-07-01	1977-08-01	1977-09-01	1977-10-01	1977-11-01	1977-12-01	1978-01-01	1978-02-01	1978-03-01	1978-04-01	1978-05-01	1978-06-01	1978-07-01	1978-08-01	1978-09-01	1978-10-01	1978-11-01	1978-12-01	1979-01-01	1979-02-01	1979-03-01	1979-04-01	1979-05-01	1979-06-01	1979-07-01	1979-08-01	1979-09-01	1979-10-01	1979-11-01	1979-12-01	1980-01-01	1980-02-01	1980-03-01
sp1	Cotylelobium lanceolatum	0	0	0	NA	NA	NA	NA	NA	0	0	0	NA	NA	NA	0	0	0	0	0	0	0	NA	0	0	0	0	0	0	0	0	0	0	0	0	0	0	0	0	0	0	0	0	0	0	0	0	0	0
sp3	Dipterocarpus caudatus penangianus	0	0	0	NA	NA	NA	NA	NA	0	0	0	NA	NA	NA	0	0	0	0	0	0	0	NA	0	0	0	0	0	0	0	0	0	0	0	0	0	0	0	0	0	0	0	0	0	0	0	0	0	0
sp4	Dipterocarpus caudiferus	0	0	0	NA	NA	NA	NA	NA	0	0	0	NA	NA	NA	0	0	0	0	0	0	0	NA	0	0	0	0	0	0	0	0	0	0	0	0	0	0	0	0	0	0	0	0	0	0	0	0	0	0
sp7	Dipterocarpus costatus	0	0	0	NA	NA	NA	NA	NA	0	0	0	NA	NA	NA	0	0	0	0	0	0	0	NA	0	0	0	0	0	0	0	0	0	0	0	0	0	0	0	0	0	0	0	0	0	0	0	0	0	0
sp12	Dipterocarpus grandiflorus	0	0	0	NA	NA	NA	NA	NA	0	0	0	NA	NA	NA	0	0	0	0	0	0	0	NA	0	0	0	0	0	0	0	0	0	0	0	0	0	0	0	0	0	0	0	0	0	0	0	0	0	0
sp16	Dipterocarpus pscudofagineus	0	0	0	NA	NA	NA	NA	NA	0	0	0	NA	NA	NA	0	0	0	0	0	0	0	NA	0	0	0	0	0	0	0	0	0	0	0	0	0	0	0	0	0	0	0	0	0	0	0	0	0	0
sp19	Dipterocarpus sarawakensis	0	0	0	NA	NA	NA	NA	NA	0	0	0	NA	NA	NA	0	0	0	0	0	0	0	NA	0	0	0	0	0	0	0	0	0	0	0	0	0	0	0	0	0	0	0	0	0	0	0	0	0	0
sp20	Dipterocarpus semivestitus	0	0	0	NA	NA	NA	NA	NA	0	0	0	NA	NA	NA	0	0	0	0	0	0	0	NA	0	0	0	0	0	0	0	0	0	0	0	0	0	0	0	0	0	0	0	0	0	0	0	0	0	0
sp23	Dipterocarpus verrucosus	0	0	0	NA	NA	NA	NA	NA	0	0	0	NA	NA	NA	0	0	0	0	0	0	0	NA	0	0	0	0	0	0	0	0	0	0	0	0	0	0	0	0	0	0	0	0	0	0	0	0	0	0
sp25	Dryobalanops lanceolata	0	0	0	NA	NA	NA	NA	NA	0	0	0	NA	NA	NA	0	0	0	0	0	0	0	NA	0	0	0	0	0	0	0	0	0	0	0	0	0	0	0	0	0	0	0	0	0	0	0	0	0	0
sp29	Hopea dyeri	0	0	0	NA	NA	NA	NA	NA	0	0	0	NA	NA	NA	0	0	0	0	0	0	0	NA	0	0	0	0	0	0	0	0	0	0	0	0	0	0	0	0	0	0	0	0	0	0	0	0	0	0
sp33	Hopea myrtifolia	0	0	0	NA	NA	NA	NA	NA	0	0	0	NA	NA	NA	0	0	0	0	0	0	0	NA	0	1	0	0	0	0	0	0	0	0	0	0	0	0	0	0	0	0	0	0	0	0	0	0	0	0
sp37	Hopea pubescens	0	0	0	NA	NA	NA	NA	NA	0	0	0	NA	NA	NA	0	0	0	0	0	0	0	NA	0	0	0	0	0	0	0	0	0	0	0	0	0	0	0	0	0	0	0	0	0	0	0	0	0	0
sp43	Parashorea densiflora	0	0	0	NA	NA	NA	NA	NA	0	0	0	NA	NA	NA	0	0	0	0	0	0	0	NA	0	0	0	0	0	0	0	0	0	0	0	0	0	0	0	1	0	0	0	0	0	0	0	0	0	0
sp46	Shorea acuminatissima	0	0	0	NA	NA	NA	NA	NA	0	0	0	NA	NA	NA	0	0	0	0	0	0	0	NA	0	0	0	0	0	0	0	0	0	0	0	0	0	0	0	0	0	0	0	0	0	0	0	0	0	0
sp47	Shorea acuta	0	0	0	NA	NA	NA	NA	NA	0	0	0	NA	NA	NA	0	0	0	0	0	0	0	NA	0	0	0	0	0	0	0	0	0	0	0	0	0	0	0	0	0	0	0	0	0	0	0	0	0	0
sp52	Shorea balanocarpoides	0	0	0	NA	NA	NA	NA	NA	0	0	0	NA	NA	NA	0	0	0	0	0	0	0	NA	0	0	0	0	0	0	0	0	0	0	0	0	0	0	0	0	0	0	0	0	0	0	0	0	0	0
sp56	Shorea coriacea	0	0	0	NA	NA	NA	NA	NA	0	0	0	NA	NA	NA	0	0	0	0	0	0	0	NA	0	0	0	0	0	0	0	0	0	0	0	0	0	0	0	0	0	0	0	0	0	0	0	0	0	0
sp59	Shorea domatiosa	0	0	0	NA	NA	NA	NA	NA	0	0	0	NA	NA	NA	0	0	0	0	0	0	0	NA	0	0	0	0	0	0	0	0	0	0	0	0	0	0	0	0	0	0	0	0	0	0	0	0	0	0
sp62	Shorea gibbosa	0	0	0	NA	NA	NA	NA	NA	0	0	0	NA	NA	NA	0	0	0	0	0	0	0	NA	0	0	0	0	0	0	0	0	0	0	0	0	0	0	0	0	0	0	0	0	0	0	0	0	0	0
sp64	Shorea guiso	0	1	0	NA	NA	NA	NA	NA	0	0	0	NA	NA	NA	0	0	0	0	0	0	0	NA	0	0	0	0	0	0	0	0	0	0	0	0	0	0	0	0	0	0	0	0	0	0	0	0	0	0
sp66	Shorea isoptera	0	0	0	NA	NA	NA	NA	NA	0	0	0	NA	NA	NA	0	0	0	0	0	0	0	NA	0	0	0	0	0	0	0	0	0	0	0	0	0	0	0	0	0	0	0	0	0	0	0	0	0	0
sp78	Shorea obscura	0	0	0	NA	NA	NA	NA	NA	0	0	0	NA	NA	NA	0	0	0	0	0	0	0	NA	0	0	0	0	0	0	0	0	0	0	0	0	0	0	0	0	0	0	0	0	0	0	0	0	0	0
sp79	Shorea ochracea	0	0	0	NA	NA	NA	NA	NA	0	0	0	NA	NA	NA	0	0	0	0	0	0	0	NA	0	0	0	0	0	0	0	0	0	0	0	0	0	0	0	0	0	0	0	0	0	0	0	0	0	0
sp81	Shorea ovata	0	0	0	NA	NA	NA	NA	NA	0	0	0	NA	NA	NA	0	0	0	0	0	0	0	NA	0	0	0	0	0	0	0	0	0	0	0	0	0	0	0	0	0	0	0	0	0	0	0	0	0	0
sp88	Shorea quadrinervis	0	0	0	NA	NA	NA	NA	NA	0	0	0	NA	NA	NA	0	0	0	0	0	0	0	NA	0	0	0	0	0	0	0	0	0	0	0	0	0	0	0	0	0	0	0	0	0	0	0	0	0	0
sp98	Shorea sp.	0	0	0	NA	NA	NA	NA	NA	0	0	0	NA	NA	NA	0	0	0	0	0	0	0	NA	0	0	0	0	0	0	0	0	0	0	0	0	0	0	0	0	0	0	0	0	0	0	0	0	0	0
sp106	Vatica bella	0	0	0	NA	NA	NA	NA	NA	0	0	0	NA	NA	NA	0	0	0	0	0	0	0	NA	0	0	0	0	0	0	0	0	0	0	0	0	0	0	0	0	0	0	0	0	0	0	0	0	0	0
[truncated: 366 more columns]

## Sheet: cluster 5
Supplementary Data 4	Classification of three phenological types
Cluster 5
Species ID	Species name	1976-04-01	1976-05-01	1976-06-01	1976-07-01	1976-08-01	1976-09-01	1976-10-01	1976-11-01	1976-12-01	1977-01-01	1977-02-01	1977-03-01	1977-04-01	1977-05-01	1977-06-01	1977-07-01	1977-08-01	1977-09-01	1977-10-01	1977-11-01	1977-12-01	1978-01-01	1978-02-01	1978-03-01	1978-04-01	1978-05-01	1978-06-01	1978-07-01	1978-08-01	1978-09-01	1978-10-01	1978-11-01	1978-12-01	1979-01-01	1979-02-01	1979-03-01	1979-04-01	1979-05-01	1979-06-01	1979-07-01	1979-08-01	1979-09-01	1979-10-01	1979-11-01	1979-12-01	1980-01-01	1980-02-01	1980-03-01
sp21	Dipterocarpus stellatus	0	0	0	NA	NA	NA	NA	NA	0	0	0	NA	NA	NA	0	0	0	0	0	0	0	NA	0	0	0	0	0	0	0	0	0	0	0	0	0	0	0	0	0	0	0	0	0	0	0	0	0	0
sp27	Hopea apiculata	0	0	0	NA	NA	NA	NA	NA	0	0	0	NA	NA	NA	0	0	0	0	0	0	0	NA	0	0	0	0	0	0	0	0	0	0	0	0	0	0	0	0	0	0	0	0	1	0	0	0	0	0
sp28	Hopea beccariana	0	0	0	NA	NA	NA	NA	NA	0	0	0	NA	NA	NA	0	0	0	0	0	0	0	NA	0	0	0	0	0	0	0	0	0	0	0	0	0	0	0	0	0	0	0	0	0	0	0	0	0	0
sp31	Hopea latifolia	0	1	0	NA	NA	NA	NA	NA	0	0	0	NA	NA	NA	0	0	0	0	0	0	0	NA	0	0	0	0	0	0	0	0	0	0	0	0	0	0	1	0	1	0	0	0	0	0	0	0	0	0
sp38	Hopea sangal	0	0	0	NA	NA	NA	NA	NA	0	0	0	NA	NA	NA	0	0	0	0	0	0	0	NA	0	0	0	0	0	0	0	0	0	0	0	0	0	0	0	0	0	0	0	0	0	0	0	0	0	0
sp44	Parashorea malaanonan	0	0	0	NA	NA	NA	NA	NA	0	0	0	NA	NA	NA	0	0	0	0	0	0	0	NA	0	0	0	0	0	0	0	0	0	0	0	0	0	1	0	0	0	0	0	0	0	0	0	0	0	0
sp58	Shorea dasyphylla	0	0	0	NA	NA	NA	NA	NA	0	0	0	NA	NA	NA	0	0	0	0	1	0	0	NA	0	0	0	0	0	0	0	0	0	0	0	0	0	0	0	0	0	0	0	0	0	0	0	0	0	0
sp60	Shorea exelliptica	0	0	1	NA	NA	NA	NA	NA	0	0	0	NA	NA	NA	0	0	0	0	0	0	0	NA	0	0	0	0	0	0	0	0	0	0	0	0	0	0	0	1	0	0	0	0	0	0	0	0	0	0
sp61	Shorea foxworthyi	0	0	0	NA	NA	NA	NA	NA	0	0	0	NA	NA	NA	0	0	0	0	0	0	0	NA	0	0	0	0	0	0	0	0	0	0	0	0	0	0	0	0	0	0	0	0	0	0	0	0	0	0
sp69	Shorea leprosula	0	1	0	NA	NA	NA	NA	NA	0	0	0	NA	NA	NA	0	0	0	0	0	0	0	NA	0	0	0	0	0	0	0	0	0	0	0	0	0	0	0	0	0	0	0	0	0	0	0	0	0	0
sp77	Shorea multiflora	0	0	0	NA	NA	NA	NA	NA	0	0	0	NA	NA	NA	0	0	0	0	0	0	0	NA	0	0	0	0	0	0	1	0	0	0	0	0	0	0	0	0	0	0	0	0	0	0	0	0	0	0
sp82	Shorea palembanica	0	1	0	NA	NA	NA	NA	NA	0	0	0	NA	NA	NA	0	0	0	0	0	0	0	NA	0	0	0	0	0	0	0	0	0	0	0	0	0	0	0	0	0	0	0	0	0	0	0	0	0	0
sp89	Shorea resinosa	0	0	0	NA	NA	NA	NA	NA	0	0	0	NA	NA	NA	0	0	0	0	0	0	0	NA	0	0	0	0	0	0	0	0	0	0	0	0	0	0	0	0	0	0	0	0	0	0	0	0	0	0
sp108	Vatica nitens	0	0	0	NA	NA	NA	NA	NA	0	0	0	NA	NA	NA	0	0	0	0	0	0	0	NA	0	0	0	0	0	0	0	0	0	0	0	0	0	0	0	0	0	0	0	0	0	0	0	0	0	0
[truncated: 366 more columns]

## Sheet: cluster 6
Supplementary Data 4	Classification of three phenological types
Cluster 6
Species ID	Species name	1976-04-01	1976-05-01	1976-06-01	1976-07-01	1976-08-01	1976-09-01	1976-10-01	1976-11-01	1976-12-01	1977-01-01	1977-02-01	1977-03-01	1977-04-01	1977-05-01	1977-06-01	1977-07-01	1977-08-01	1977-09-01	1977-10-01	1977-11-01	1977-12-01	1978-01-01	1978-02-01	1978-03-01	1978-04-01	1978-05-01	1978-06-01	1978-07-01	1978-08-01	1978-09-01	1978-10-01	1978-11-01	1978-12-01	1979-01-01	1979-02-01	1979-03-01	1979-04-01	1979-05-01	1979-06-01	1979-07-01	1979-08-01	1979-09-01	1979-10-01	1979-11-01	1979-12-01	1980-01-01	1980-02-01	1980-03-01
sp8	Dipterocarpus costulatus	0	0	0	NA	NA	NA	NA	NA	0	0	0	NA	NA	NA	0	0	0	1	0	0	0	NA	0	0	0	1	0	0	0	0	1	0	0	0	0	0	0	0	0	0	0	0	0	0	0	0	0	0
sp34	Hopea nervosa	0	0	0	NA	NA	NA	NA	NA	0	0	0	NA	NA	NA	0	0	0	0	0	0	0	NA	0	0	0	0	0	0	0	0	0	0	0	0	0	0	0	0	0	0	0	0	0	0	0	0	0	0
sp53	Shorea beccariana	0	0	0	NA	NA	NA	NA	NA	0	0	0	NA	NA	NA	0	0	0	1	0	0	0	NA	0	0	0	0	0	0	0	0	1	0	0	0	0	0	0	1	0	0	0	0	0	0	0	0	1	0
sp54	Shorea bracteolata	0	0	0	NA	NA	NA	NA	NA	0	0	0	NA	NA	NA	0	0	0	0	0	0	0	NA	0	0	0	0	0	0	0	0	0	0	0	0	0	0	0	0	0	0	0	0	0	0	0	0	0	0
sp91	Shorea roxburghii	0	0	0	NA	NA	NA	NA	NA	0	0	0	NA	NA	NA	0	0	0	0	0	0	0	NA	0	0	0	0	0	0	0	0	0	1	0	0	0	0	0	0	0	0	0	0	1	0	0	0	0	0
[truncated: 366 more columns]
