# Supplementary material for: Impacts of climate change on reproductive phenology in tropical rainforests of Southeast Asia
Source: Commun Biol. 2022 Apr 21;5:311. doi: 10.1038/s42003-022-03245-8 (PMC9023445; doi:10.1038/s42003-022-03245-8)
Supplement: Supplementary file 7 — Supplementary Data 5 [file 42003_2022_3245_MOESM7_ESM.txt]

#
# DU model
# 2021.07.31
#-=-=-=-=-=-=-=-=-=-=-=-=-=-=-=-=-=-=-=-=-=-=-=-=-=-=-=-=-=-=-=-=-=-=-=-=

# INPUT FILES -------------------------------------------------------------

CLIMATE_FILE   <- "climate.csv"
PHENOLOGY_FILE <- "phenology.csv"
OUTPUT_FILE    <- "output.csv" # output file 

# loading climate and phenology data
climate_data   <- read.csv( CLIMATE_FILE, header = TRUE) 
phenology_data <- read.csv( PHENOLOGY_FILE, header = TRUE, as.is = TRUE)

# INIT AND SETTING PARAMETERS ---------------------------------------------

# digit setting
options(digits=10)

# init parameters
n1max    <- 50   # maximum time lag between floral initiation and anthesis
n2max    <- 50   # maximum length of period to calculate cumulative sum of environmental factors.
id <- 0.1  # increment of rainfall threshold
DROUGHT_THRESH_MAX <- (9-1)/id   # max of rainfall threshold to calculate du.


# MAIN --------------------------------------------------------------------

MainFunction<-function(){
  # Perform logistic regression, moving the thresholds for calculate 
  #  dry and cold units and the time window used for the calculation.
  #
  #
  # nrow_phenology_data: Number of row of phenology_data.
  # ncol_phenology_data: Number of columns in phenology_data.
  # species_num: Number of data of species in phenology_data.
  #        (Number of columns excluding the Date and censusID.
  #         columns: ("Date", "censusID", "sp**",...) )
  
  nrow_phenology_data <- nrow(phenology_data)
  ncol_phenology_data <- ncol(phenology_data)
  species_num  <- ncol_phenology_data - 2
  
  # --Making response variable for GLM--
  
  # Combine each species data (1 or 0) to single vector.
  #   1 or 0; flowering or not.
  
  flowering_obs_binary <- c() 
  for(i in 3:ncol_phenology_data ){ 
    # The species data starts at column 3.
    flowering_obs_binary <- append(flowering_obs_binary, phenology_data[,i])
  }
  
  # --Making explanatory variable for GLM and Perform logistic regressions--
  
  # backdate_clim_data: Number of days to backdate to end of 
  #                      climate data to explain flowering.
  # period_clim_data:   Number of days in the period of data 
  #                      used to explain flowering.
  # drought_threshold:  threshold to calculate du.
  # cold_threshold:     threshold to calculate cu.
  
  drought_threshold  <- 1.0   # 1.5  to DROUGHT_THRESH_MAX (by 0.5)
  cold_threshold     <- 19.0  # 17.0 to COLD_THRESH_MAX    (by 1.0)
  
  for(n1 in 1:n1max){ # time lag between floral initiation and anthesis
    
    for(n2 in 1:n2max){ # length of period to calculate cumulative sum of environmental factors.
      
      drought_threshold <- 1.0                   # Initialize drought_threshold
      for(i in 1:DROUGHT_THRESH_MAX){ 
        
        drought_threshold <- drought_threshold + id # id: increment of rainfall threshold
        
        # Generate explanatory variable (DU) with 
        #   4 loop variables (window and threshold).
        du_glm_variable <-     GenerateDU(nrow_phenology_data,
                                          n1,
                                          n2,
                                          drought_threshold,
                                          species_num)
        
        # Perform Logistic regression
        fit <- glm(flowering_obs_binary~du_glm_variable,
                   family=binomial(link="logit"))
        
        log_likelihood   <- logLik(fit)
        
        # Print result of logistic regression
        cat("n1= " , n1,
            "n2= " , n2, 
            "drought_threshold= "  , drought_threshold, 
            "log_likelihood= "     , log_likelihood, 
            "\n")
        
        # Print result of logistic regression as .csv file
        params <- cbind(n1, n2, drought_threshold, log_likelihood)
        GlmOutput(params)
        
      }   # drought_threshold loop end
    }     # period_clim_data loop end
  }       # backdate_clim_data loop end
  
} # MainFunction end.


# DEFINING SUB FUNCTIONS -------------------------------------s------------------

CalculateDU <- function(census_window_end, 
                        census_window_start, 
                        n2, 
                        drought_threshold){
  
  # Calculate drought unit (DU)
  # 
  # Args:
  #   census_window_end:   censusID at end of window for calculate du.
  #   census_window_start: censusID at start of window for calculate du.
  #   n2:    Number of days in the period of data 
  #                        used to explain flowering.
  #   drought_threshold:   threshold to calculate du.
  # 
  # Returns:
  #   du: drought unit
  
  du <- 0
  
  sum_rainfall <- sum(climate_data[census_window_start:(census_window_end-1),
                                   "Rainfall"])
  average_rainfall <- sum_rainfall / n2
  
  if(average_rainfall <= drought_threshold){
    du <- drought_threshold - average_rainfall
  }
  
  return(du)
}

GenerateDU   <- function(nrow_phenology_data,
                         n1,
                         n2,
                         drought_threshold,
                         species_num){
  
  # Calculate drought unit (DU) and
  #  generate explanatory variable for GLM.
  # 
  # Args:
  #   nrow_phenology_data: nrow of phenology_data.
  #   n1: Number of days to backdate to end of 
  #                       climate data to explain flowering.
  #   n2: Number of days in the period of data 
  #                     used to explain flowering.
  #   drought_threshold: threshold to calculate du.
  #   species_num:      Number of data of species in phenology_data.
  # 
  # Returns:
  #   du_glm_variable: Explanatory variable for GLM (vector).
  
  du_vector <- rep(NA, nrow_phenology_data) 
  
  for(i in 1:nrow_phenology_data){ 
    
    census_data_point   <- phenology_data[i,"censusID"]
    window_end_point    <- census_data_point - n1
    window_start_point  <- window_end_point - n2
    
    # censusID at end and start of window for calculate du.
    census_window_end   <- climate_data[window_end_point, "censusID"] 
    census_window_start <- climate_data[window_start_point, "censusID"] 
    
    du <- CalculateDU(census_window_end,
                      census_window_start,
                      n2,
                      drought_threshold)
    
    du_vector[i] <- du
  } # i loop end
  
  # Combine du_vector to explanatory variable for GLM.
  # corresponding to flowering_obs_binary
  
  du_glm_variable <- rep(du_vector, species_num)
  
  return(du_glm_variable)
}

GlmOutput <- function(results){
    write.table(results, file = OUTPUT_FILE, append = TRUE, sep=",", row.names=FALSE, col.names=FALSE)
}

# RUNNING MAIN FUNCTION ---------------------------------------------------

MainFunction()
